# Supplementary material for: Blastocystis colonization and associations with population parameters in Thai adults
Source: PLoS Negl Trop Dis. 2024 Jul 9;18(7):e0012292. doi: 10.1371/journal.pntd.0012292 (PMC11259296; doi:10.1371/journal.pntd.0012292)
Supplement: S1 Data — (XLS) [file pntd.0012292.s001.xls]

## Sheet: labels
No	Sex	Age	Age Group	Age (log10)	BMI	Asian BMI Status	BMI (log10)	BMI Status	Blastocystis result	Province	Location	Periurban	agrp	Blastocystis +ve/-ve	Province	Gender	Status	ploc	agecb	esample() from estimates store	esample() from estimates store
12	1	21	1	1.32222	17.8	LN	1.25042	LN	pos	CR	11	Periurban	0	Yes	CR	F	LN	1.1	9261	1	1
70	2	66	4	1.81954	21.7	LN	1.33646	LN	pos	CR	13	Rural	4	Yes	CR	M	LN	1.3	287496	1	1
47	1	37	2	1.5682	21.6	LN	1.33445	LN	pos	CR	12	Rural	1	Yes	CR	F	LN	1.2	50653	1	1
90	1	61	3	1.78533	23.6	OV	1.37291	LN	pos	CR	13	Rural	3	Yes	CR	F	LN	1.3	226981	1	1
15	1	21	1	1.32222	17.9	LN	1.25285	LN	neg	CR	11	Periurban	0	No	CR	F	LN	1.1	9261	1	1
77	2	70	4	1.8451	25.7	OV	1.40993	OV	pos	CR	13	Rural	4	Yes	CR	M	OV	1.3	343000	1	1
54	1	68	4	1.83251	25.5	OV	1.40654	OV	pos	CR	13	Rural	4	Yes	CR	F	OV	1.3	314432	1	1
11	1	20	1	1.30103	23.1	OV	1.36361	LN	neg	CR	11	Periurban	0	No	CR	F	LN	1.1	8000	1	1
9	1	20	1	1.30103	17.6	LN	1.24551	LN	neg	CR	11	Periurban	0	No	CR	F	LN	1.1	8000	1	1
53	2	66	4	1.81954	23.6	OV	1.37291	LN	neg	CR	13	Rural	4	No	CR	M	LN	1.3	287496	1	1
80	1	55	3	1.74036	24.4	OV	1.38739	LN	pos	CR	13	Rural	2	Yes	CR	F	LN	1.3	166375	1	1
81	1	73	4	1.86332	26.6	OV	1.42488	OV	neg	CR	13	Rural	4	No	CR	F	OV	1.3	389017	1	1
14	2	20	1	1.30103	34.6	OB	1.53908	OB	neg	CR	11	Periurban	0	No	CR	M	OB	1.1	8000	1	1
73	2	57	3	1.75587	21.5	LN	1.33244	LN	pos	CR	13	Rural	2	Yes	CR	M	LN	1.3	185193	1	1
32	1	29	2	1.4624	25.3	OV	1.40312	OV	pos	CR	12	Rural	0	Yes	CR	F	OV	1.2	24389	1	1
86	1	62	3	1.79239	18.8	LN	1.27416	LN	neg	CR	13	Rural	3	No	CR	F	LN	1.3	238328	1	1
36	1	37	2	1.5682	19.5	LN	1.29003	LN	pos	CR	12	Rural	1	Yes	CR	F	LN	1.2	50653	1	1
75	2	48	3	1.68124	19.6	LN	1.29226	LN	pos	CR	13	Rural	1	Yes	CR	M	LN	1.3	110592	1	1
41	1	59	3	1.77085	27.6	OB	1.44091	OV	pos	CR	12	Rural	3	Yes	CR	F	OV	1.2	205379	1	1
89	1	49	3	1.6902	22.7	LN	1.35603	LN	neg	CR	13	Rural	1	No	CR	F	LN	1.3	117649	1	1
58	1	55	3	1.74036	25.8	OV	1.41162	OV	pos	CR	13	Rural	2	Yes	CR	F	OV	1.3	166375	1	1
48	1	35	2	1.54407	19.6	LN	1.29226	LN	neg	CR	12	Rural	0	No	CR	F	LN	1.2	42875	1	1
23	2	20	1	1.30103	30	OB	1.47712	OB	pos	CR	11	Periurban	0	Yes	CR	M	OB	1.1	8000	1	1
93	2	67	4	1.82607	24.6	OV	1.39094	LN	pos	CR	13	Rural	4	Yes	CR	M	LN	1.3	300763	1	1
71	1	62	3	1.79239	26.2	OV	1.4183	OV	pos	CR	13	Rural	3	Yes	CR	F	OV	1.3	238328	1	1
19	1	21	1	1.32222	37.8	OB	1.57749	OB	pos	CR	11	Periurban	0	Yes	CR	F	OB	1.1	9261	1	1
51	1	55	3	1.74036	25.5	OV	1.40654	OV	neg	CR	13	Rural	2	No	CR	F	OV	1.3	166375	1	1
56	2	56	3	1.74819	18.6	LN	1.26951	LN	neg	CR	13	Rural	2	No	CR	M	LN	1.3	175616	1	1
21	2	20	1	1.30103	30.5	OB	1.4843	OB	pos	CR	11	Periurban	0	Yes	CR	M	OB	1.1	8000	1	1
55	1	55	3	1.74036	26.6	OV	1.42488	OV	pos	CR	13	Rural	2	Yes	CR	F	OV	1.3	166375	1	1
82	1	74	4	1.86923	22	LN	1.34242	LN	neg	CR	13	Rural	4	No	CR	F	LN	1.3	405224	1	1
37	2	50	3	1.69897	24.6	OV	1.39094	LN	pos	CR	12	Rural	1	Yes	CR	M	LN	1.2	125000	1	1
3	1	20	1	1.30103	18.1	LN	1.25768	LN	pos	CR	11	Periurban	0	Yes	CR	F	LN	1.1	8000	1	1
44	2	54	3	1.73239	25.6	OV	1.40824	OV	pos	CR	12	Rural	2	Yes	CR	M	OV	1.2	157464	1	1
26	1	20	1	1.30103	27.9	OB	1.4456	OV	neg	CR	11	Periurban	0	No	CR	F	OV	1.1	8000	1	1
64	1	51	3	1.70757	22.2	LN	1.34635	LN	pos	CR	13	Rural	2	Yes	CR	F	LN	1.3	132651	1	1
17	1	25	2	1.39794	25.4	OV	1.40483	OV	neg	CR	11	Periurban	0	No	CR	F	OV	1.1	15625	1	1
76	1	65	4	1.81291	28.5	OB	1.45484	OV	pos	CR	13	Rural	4	Yes	CR	F	OV	1.3	274625	1	1
62	2	57	3	1.75587	22.8	LN	1.35793	LN	pos	CR	13	Rural	2	Yes	CR	M	LN	1.3	185193	1	1
49	1	42	2	1.62325	25.2	OV	1.4014	OV	pos	CR	12	Rural	1	Yes	CR	F	OV	1.2	74088	1	1
91	1	60	3	1.77815	23.4	OV	1.36922	LN	pos	CR	13	Rural	3	Yes	CR	F	LN	1.3	216000	1	1
29	1	25	2	1.39794	19.1	LN	1.28103	LN	pos	CR	11	Periurban	0	Yes	CR	F	LN	1.1	15625	1	1
25	2	20	1	1.30103	33.7	OB	1.52763	OB	pos	CR	11	Periurban	0	Yes	CR	M	OB	1.1	8000	1	1
10	1	21	1	1.32222	17.5	LN	1.24304	LN	neg	CR	11	Periurban	0	No	CR	F	LN	1.1	9261	1	1
85	1	65	4	1.81291	26.7	OV	1.42651	OV	pos	CR	13	Rural	4	Yes	CR	F	OV	1.3	274625	1	1
45	1	37	2	1.5682	28.3	OB	1.45179	OV	pos	CR	12	Rural	1	Yes	CR	F	OV	1.2	50653	1	1
33	2	56	3	1.74819	20	LN	1.30103	LN	neg	CR	12	Rural	2	No	CR	M	LN	1.2	175616	1	1
34	2	50	3	1.69897	28.7	OB	1.45788	OV	pos	CR	12	Rural	1	Yes	CR	M	OV	1.2	125000	1	1
57	1	68	4	1.83251	26.2	OV	1.4183	OV	pos	CR	13	Rural	4	Yes	CR	F	OV	1.3	314432	1	1
8	1	21	1	1.32222	20.8	LN	1.31806	LN	neg	CR	11	Periurban	0	No	CR	F	LN	1.1	9261	1	1
40	2	45	3	1.65321	30.5	OB	1.4843	OB	pos	CR	12	Rural	1	Yes	CR	M	OB	1.2	91125	1	1
92	2	61	3	1.78533	20.3	LN	1.3075	LN	neg	CR	13	Rural	3	No	CR	M	LN	1.3	226981	1	1
46	2	46	3	1.66276	25	OV	1.39794	OV	pos	CR	12	Rural	1	Yes	CR	M	OV	1.2	97336	1	1
6	1	21	1	1.32222	29.1	OB	1.46389	OV	neg	CR	11	Periurban	0	No	CR	F	OV	1.1	9261	1	1
65	2	59	3	1.77085	20.6	LN	1.31387	LN	pos	CR	13	Rural	3	Yes	CR	M	LN	1.3	205379	1	1
69	2	67	4	1.82607	19	LN	1.27875	LN	pos	CR	13	Rural	4	Yes	CR	M	LN	1.3	300763	1	1
31	2	32	2	1.50515	22.5	LN	1.35218	LN	neg	CR	12	Rural	0	No	CR	M	LN	1.2	32768	1	1
63	1	55	3	1.74036	24.4	OV	1.38739	LN	neg	CR	13	Rural	2	No	CR	F	LN	1.3	166375	1	1
30	1	21	1	1.32222	21.6	LN	1.33445	LN	neg	CR	11	Periurban	0	No	CR	F	LN	1.1	9261	1	1
60	1	69	4	1.83885	25.8	OV	1.41162	OV	pos	CR	13	Rural	4	Yes	CR	F	OV	1.3	328509	1	1
78	1	64	3	1.80618	28.3	OB	1.45179	OV	pos	CR	13	Rural	3	Yes	CR	F	OV	1.3	262144	1	1
4	1	21	1	1.32222	21.5	LN	1.33244	LN	neg	CR	11	Periurban	0	No	CR	F	LN	1.1	9261	1	1
27	2	19	1	1.27875	26.6	OV	1.42488	OV	pos	CR	11	Periurban	0	Yes	CR	M	OV	1.1	6859	1	1
67	1	49	3	1.6902	28.3	OB	1.45179	OV	pos	CR	13	Rural	1	Yes	CR	F	OV	1.3	117649	1	1
87	1	59	3	1.77085	25.8	OV	1.41162	OV	neg	CR	13	Rural	3	No	CR	F	OV	1.3	205379	1	1
20	1	20	1	1.30103	17.9	LN	1.25285	LN	pos	CR	11	Periurban	0	Yes	CR	F	LN	1.1	8000	1	1
7	1	23	1	1.36173	22.8	LN	1.35793	LN	neg	CR	11	Periurban	0	No	CR	F	LN	1.1	12167	1	1
74	2	44	2	1.64345	24.6	OV	1.39094	LN	pos	CR	13	Rural	1	Yes	CR	M	LN	1.3	85184	1	1
88	1	56	3	1.74819	22.7	LN	1.35603	LN	pos	CR	13	Rural	2	Yes	CR	F	LN	1.3	175616	1	1
22	1	21	1	1.32222	29.7	OB	1.47276	OV	pos	CR	11	Periurban	0	Yes	CR	F	OV	1.1	9261	1	1
35	2	54	3	1.73239	31.6	OB	1.49969	OB	pos	CR	12	Rural	2	Yes	CR	M	OB	1.2	157464	1	1
1	1	21	1	1.32222	25	OV	1.39794	OV	neg	CR	11	Periurban	0	No	CR	F	OV	1.1	9261	1	1
72	1	51	3	1.70757	31.2	OB	1.49415	OB	pos	CR	13	Rural	2	Yes	CR	F	OB	1.3	132651	1	1
50	2	36	2	1.5563	25.3	OV	1.40312	OV	pos	CR	12	Rural	1	Yes	CR	M	OV	1.2	46656	1	1
13	1	21	1	1.32222	17.4	LN	1.24055	LN	neg	CR	11	Periurban	0	No	CR	F	LN	1.1	9261	1	1
59	1	52	3	1.716	24.4	OV	1.38739	LN	pos	CR	13	Rural	2	Yes	CR	F	LN	1.3	140608	1	1
42	2	61	3	1.78533	26.4	OV	1.4216	OV	pos	CR	12	Rural	3	Yes	CR	M	OV	1.2	226981	1	1
39	1	36	2	1.5563	22.2	LN	1.34635	LN	pos	CR	12	Rural	1	Yes	CR	F	LN	1.2	46656	1	1
79	2	58	3	1.76343	29.3	OB	1.46687	OV	pos	CR	13	Rural	3	Yes	CR	M	OV	1.3	195112	1	1
95	1	67	4	1.82607	28.5	OB	1.45484	OV	neg	CR	13	Rural	4	No	CR	F	OV	1.3	300763	1	1
28	2	25	2	1.39794	18.7	LN	1.27184	LN	pos	CR	11	Periurban	0	Yes	CR	M	LN	1.1	15625	1	1
5	1	21	1	1.32222	19.8	LN	1.29667	LN	neg	CR	11	Periurban	0	No	CR	F	LN	1.1	9261	1	1
52	1	65	4	1.81291	17.8	LN	1.25042	LN	neg	CR	13	Rural	4	No	CR	F	LN	1.3	274625	1	1
24	1	19	1	1.27875	29.4	OB	1.46835	OV	pos	CR	11	Periurban	0	Yes	CR	F	OV	1.1	6859	1	1
66	1	65	4	1.81291	15.6	LN	1.19312	LN	pos	CR	13	Rural	4	Yes	CR	F	LN	1.3	274625	1	1
61	1	28	2	1.44716	24.7	OV	1.3927	LN	pos	CR	13	Rural	0	Yes	CR	F	LN	1.3	21952	1	1
16	1	21	1	1.32222	19.4	LN	1.2878	LN	neg	CR	11	Periurban	0	No	CR	F	LN	1.1	9261	1	1
84	2	59	3	1.77085	20.3	LN	1.3075	LN	pos	CR	13	Rural	3	Yes	CR	M	LN	1.3	205379	1	1
94	1	60	3	1.77815	23.1	OV	1.36361	LN	pos	CR	13	Rural	3	Yes	CR	F	LN	1.3	216000	1	1
18	1	21	1	1.32222	26.4	OV	1.4216	OV	pos	CR	11	Periurban	0	Yes	CR	F	OV	1.1	9261	1	1
83	1	44	2	1.64345	22.3	LN	1.3483	LN	pos	CR	13	Rural	1	Yes	CR	F	LN	1.3	85184	1	1
68	1	64	3	1.80618	22.7	LN	1.35603	LN	pos	CR	13	Rural	3	Yes	CR	F	LN	1.3	262144	1	1
43	2	28	2	1.44716	23.3	OV	1.36736	LN	neg	CR	12	Rural	0	No	CR	M	LN	1.2	21952	1	1
38	2	35	2	1.54407	18.8	LN	1.27416	LN	neg	CR	12	Rural	0	No	CR	M	LN	1.2	42875	1	1
2	2	21	1	1.32222	18.8	LN	1.27416	LN	neg	CR	11	Periurban	0	No	CR	M	LN	1.1	9261	1	1
123	1	59	3	1.77085	22.89	LN	1.35965	LN	pos	PY	20	Rural	3	Yes	PY	F	LN	2	205379	1	1
112	1	52	3	1.716	19.56	LN	1.29137	LN	pos	PY	20	Rural	2	Yes	PY	F	LN	2	140608	1	1
100	1	51	3	1.70757	26.17	OV	1.4178	OV	pos	PY	20	Rural	2	Yes	PY	F	OV	2	132651	1	1
104	2	59	3	1.77085	27.04	OV	1.43201	OV	pos	PY	20	Rural	3	Yes	PY	M	OV	2	205379	1	1
122	2	62	3	1.79239	19.98	LN	1.3006	LN	pos	PY	20	Rural	3	Yes	PY	M	LN	2	238328	1	1
120	1	59	3	1.77085	23.87	OV	1.37785	LN	pos	PY	20	Rural	3	Yes	PY	F	LN	2	205379	1	1
107	1	52	3	1.716	24.65	OV	1.39182	LN	pos	PY	20	Rural	2	Yes	PY	F	LN	2	140608	1	1
127	1	53	3	1.72428	28.13	OB	1.44917	OV	pos	PY	20	Rural	2	Yes	PY	F	OV	2	148877	1	1
101	2	35	2	1.54407	23.51	OV	1.37125	LN	pos	PY	20	Rural	0	Yes	PY	M	LN	2	42875	1	1
142	1	67	4	1.82607	24.34	OV	1.38632	LN	neg	PY	20	Rural	4	No	PY	F	LN	2	300763	1	1
149	1	60	3	1.77815	24.97	OV	1.39742	LN	pos	PY	20	Rural	3	Yes	PY	F	LN	2	216000	1	1
138	1	62	3	1.79239	22.51	LN	1.35238	LN	pos	PY	20	Rural	3	Yes	PY	F	LN	2	238328	1	1
115	2	60	3	1.77815	25.26	OV	1.40243	OV	pos	PY	20	Rural	3	Yes	PY	M	OV	2	216000	1	1
126	1	49	3	1.6902	26.03	OV	1.41547	OV	pos	PY	20	Rural	1	Yes	PY	F	OV	2	117649	1	1
118	2	20	1	1.30103	24.91	OV	1.39637	LN	pos	PY	20	Rural	0	Yes	PY	M	LN	2	8000	1	1
133	1	63	3	1.79934	23.11	OV	1.3638	LN	pos	PY	20	Rural	3	Yes	PY	F	LN	2	250047	1	1
140	1	51	3	1.70757	28.91	OB	1.46105	OV	pos	PY	20	Rural	2	Yes	PY	F	OV	2	132651	1	1
109	1	58	3	1.76343	25.67	OV	1.40943	OV	pos	PY	20	Rural	3	Yes	PY	F	OV	2	195112	1	1
111	2	56	3	1.74819	25.51	OV	1.40671	OV	neg	PY	20	Rural	2	No	PY	M	OV	2	175616	1	1
134	2	54	3	1.73239	23.88	OV	1.37803	LN	neg	PY	20	Rural	2	No	PY	M	LN	2	157464	1	1
105	1	58	3	1.76343	25.39	OV	1.40466	OV	pos	PY	20	Rural	3	Yes	PY	F	OV	2	195112	1	1
137	2	63	3	1.79934	23.74	OV	1.37548	LN	pos	PY	20	Rural	3	Yes	PY	M	LN	2	250047	1	1
148	1	62	3	1.79239	28.28	OB	1.45148	OV	pos	PY	20	Rural	3	Yes	PY	F	OV	2	238328	1	1
106	2	64	3	1.80618	23.88	OV	1.37803	LN	pos	PY	20	Rural	3	Yes	PY	M	LN	2	262144	1	1
102	1	56	3	1.74819	25.11	OV	1.39985	OV	pos	PY	20	Rural	2	Yes	PY	F	OV	2	175616	1	1
124	1	58	3	1.76343	30.08	OB	1.47828	OB	pos	PY	20	Rural	3	Yes	PY	F	OB	2	195112	1	1
121	1	58	3	1.76343	28.3	OB	1.45179	OV	pos	PY	20	Rural	3	Yes	PY	F	OV	2	195112	1	1
144	1	68	4	1.83251	26.06	OV	1.41597	OV	pos	PY	20	Rural	4	Yes	PY	F	OV	2	314432	1	1
151	2	58	3	1.76343	24.22	OV	1.38417	LN	neg	PY	20	Rural	3	No	PY	M	LN	2	195112	1	1
114	2	52	3	1.716	26.56	OV	1.42423	OV	pos	PY	20	Rural	2	Yes	PY	M	OV	2	140608	1	1
96	1	55	3	1.74036	20.5	LN	1.31175	LN	pos	PY	20	Rural	2	Yes	PY	F	LN	2	166375	1	1
117	1	34	2	1.53148	24.84	OV	1.39515	LN	pos	PY	20	Rural	0	Yes	PY	F	LN	2	39304	1	1
131	2	64	3	1.80618	24.68	OV	1.39235	LN	pos	PY	20	Rural	3	Yes	PY	M	LN	2	262144	1	1
130	2	67	4	1.82607	24.03	OV	1.38075	LN	pos	PY	20	Rural	4	Yes	PY	M	LN	2	300763	1	1
136	1	73	4	1.86332	22.94	LN	1.36059	LN	pos	PY	20	Rural	4	Yes	PY	F	LN	2	389017	1	1
99	1	53	3	1.72428	22.21	LN	1.34655	LN	pos	PY	20	Rural	2	Yes	PY	F	LN	2	148877	1	1
150	1	39	2	1.59106	29.48	OB	1.46953	OV	neg	PY	20	Rural	1	No	PY	F	OV	2	59319	1	1
141	1	65	4	1.81291	22.35	LN	1.34928	LN	neg	PY	20	Rural	4	No	PY	F	LN	2	274625	1	1
97	2	59	3	1.77085	21.3	LN	1.32838	LN	pos	PY	20	Rural	3	Yes	PY	M	LN	2	205379	1	1
98	1	58	3	1.76343	24.44	OV	1.3881	LN	pos	PY	20	Rural	3	Yes	PY	F	LN	2	195112	1	1
135	1	67	4	1.82607	26.16	OV	1.41764	OV	pos	PY	20	Rural	4	Yes	PY	F	OV	2	300763	1	1
143	1	65	4	1.81291	21.64	LN	1.33526	LN	pos	PY	20	Rural	4	Yes	PY	F	LN	2	274625	1	1
116	1	62	3	1.79239	24.14	OV	1.38274	LN	pos	PY	20	Rural	3	Yes	PY	F	LN	2	238328	1	1
145	2	64	3	1.80618	25.25	OV	1.40226	OV	neg	PY	20	Rural	3	No	PY	M	OV	2	262144	1	1
103	2	64	3	1.80618	22.22	LN	1.34674	LN	pos	PY	20	Rural	3	Yes	PY	M	LN	2	262144	1	1
147	1	55	3	1.74036	21.78	LN	1.33806	LN	neg	PY	20	Rural	2	No	PY	F	LN	2	166375	1	1
113	1	57	3	1.75587	24.89	OV	1.39602	LN	pos	PY	20	Rural	2	Yes	PY	F	LN	2	185193	1	1
125	2	60	3	1.77815	22.41	LN	1.35044	LN	pos	PY	20	Rural	3	Yes	PY	M	LN	2	216000	1	1
129	1	75	4	1.87506	17.97	LN	1.25455	LN	pos	PY	20	Rural	4	Yes	PY	F	LN	2	421875	1	1
128	2	37	2	1.5682	21.45	LN	1.33143	LN	pos	PY	20	Rural	1	Yes	PY	M	LN	2	50653	1	1
110	2	55	3	1.74036	24.68	OV	1.39235	LN	pos	PY	20	Rural	2	Yes	PY	M	LN	2	166375	1	1
108	2	65	4	1.81291	23.51	OV	1.37125	LN	pos	PY	20	Rural	4	Yes	PY	M	LN	2	274625	1	1
139	1	60	3	1.77815	26.84	OV	1.42878	OV	pos	PY	20	Rural	3	Yes	PY	F	OV	2	216000	1	1
119	2	46	3	1.66276	27.55	OB	1.44012	OV	pos	PY	20	Rural	1	Yes	PY	M	OV	2	97336	1	1
146	1	61	3	1.78533	21.78	LN	1.33806	LN	neg	PY	20	Rural	3	No	PY	F	LN	2	226981	1	1
132	1	67	4	1.82607	26.04	OV	1.41564	OV	neg	PY	20	Rural	4	No	PY	F	OV	2	300763	1	1
152	1	63	3	1.79934	24.67	OV	1.39217	LN	neg	PY	20	Rural	3	No	PY	F	LN	2	250047	1	1
217	1	78	4	1.89209					pos	CH	33	Periurban	4	Yes	CH	F		3.3	474552	0	0
226	2	65	4	1.81291					neg	CH	33	Periurban	4	No	CH	M		3.3	274625	0	0
208	1	52	3	1.716					pos	CH	31	Rural	2	Yes	CH	F		3.1	140608	0	0
180	1	34	2	1.53148					pos	CH	32	Rural	0	Yes	CH	F		3.2	39304	0	0
204	2	59	3	1.77085					pos	CH	33	Periurban	3	Yes	CH	M		3.3	205379	0	0
225	1	30	2	1.47712					neg	CH	33	Periurban	0	No	CH	F		3.3	27000	0	0
210	1	53	3	1.72428					pos	CH	33	Periurban	2	Yes	CH	F		3.3	148877	0	0
218	1	64	3	1.80618					neg	CH	33	Periurban	3	No	CH	F		3.3	262144	0	0
223	1	21	1	1.32222					pos	CH	33	Periurban	0	Yes	CH	F		3.3	9261	0	0
202	2	48	3	1.68124					pos	CH	33	Periurban	1	Yes	CH	M		3.3	110592	0	0
227	1	54	3	1.73239					pos	CH	31	Rural	2	Yes	CH	F		3.1	157464	0	0
189	2	52	3	1.716					neg	CH	33	Periurban	2	No	CH	M		3.3	140608	0	0
181	1	64	3	1.80618					pos	CH	32	Rural	3	Yes	CH	F		3.2	262144	0	0
203	1	65	4	1.81291					pos	CH	33	Periurban	4	Yes	CH	F		3.3	274625	0	0
194	1	77	4	1.88649					pos	CH	32	Rural	4	Yes	CH	F		3.2	456533	0	0
175	1	58	3	1.76343					pos	CH	32	Rural	3	Yes	CH	F		3.2	195112	0	0
212	1	51	3	1.70757					pos	CH	33	Periurban	2	Yes	CH	F		3.3	132651	0	0
211	1	46	3	1.66276					pos	CH	33	Periurban	1	Yes	CH	F		3.3	97336	0	0
165	1	65	4	1.81291					neg	CH	32	Rural	4	No	CH	F		3.2	274625	0	0
173	2	53	3	1.72428					neg	CH	32	Rural	2	No	CH	M		3.2	148877	0	0
231	1	66	4	1.81954					pos	CH	32	Rural	4	Yes	CH	F		3.2	287496	0	0
214	2	35	2	1.54407					neg	CH	33	Periurban	0	No	CH	M		3.3	42875	0	0
183	1	43	2	1.63347					neg	CH	32	Rural	1	No	CH	F		3.2	79507	0	0
205	2	71	4	1.85126					pos	CH	33	Periurban	4	Yes	CH	M		3.3	357911	0	0
169	1	47	3	1.6721					pos	CH	32	Rural	1	Yes	CH	F		3.2	103823	0	0
201	1	60	3	1.77815					neg	CH	33	Periurban	3	No	CH	F		3.3	216000	0	0
184	2	51	3	1.70757					neg	CH	32	Rural	2	No	CH	M		3.2	132651	0	0
174	2	52	3	1.716					pos	CH	32	Rural	2	Yes	CH	M		3.2	140608	0	0
161	2	66	4	1.81954					pos	CH	32	Rural	4	Yes	CH	M		3.2	287496	0	0
160	1	33	2	1.51851					neg	CH	32	Rural	0	No	CH	F		3.2	35937	0	0
206	1	68	4	1.83251					neg	CH	33	Periurban	4	No	CH	F		3.3	314432	0	0
224	2	71	4	1.85126					neg	CH	33	Periurban	4	No	CH	M		3.3	357911	0	0
221	1	63	3	1.79934					pos	CH	33	Periurban	3	Yes	CH	F		3.3	250047	0	0
182	1	69	4	1.83885					neg	CH	32	Rural	4	No	CH	F		3.2	328509	0	0
154	1	77	4	1.88649					neg	CH	32	Rural	4	No	CH	F		3.2	456533	0	0
172	1	54	3	1.73239					neg	CH	32	Rural	2	No	CH	F		3.2	157464	0	0
209	1	51	3	1.70757					pos	CH	31	Rural	2	Yes	CH	F		3.1	132651	0	0
158	2	64	3	1.80618					pos	CH	32	Rural	3	Yes	CH	M		3.2	262144	0	0
188	1	41	2	1.61278					pos	CH	33	Periurban	1	Yes	CH	F		3.3	68921	0	0
197	1	44	2	1.64345					pos	CH	33	Periurban	1	Yes	CH	F		3.3	85184	0	0
176	2	58	3	1.76343					pos	CH	32	Rural	3	Yes	CH	M		3.2	195112	0	0
190	1	42	2	1.62325					neg	CH	33	Periurban	1	No	CH	F		3.3	74088	0	0
219	2	70	4	1.8451					pos	CH	33	Periurban	4	Yes	CH	M		3.3	343000	0	0
229	1	41	2	1.61278					pos	CH	31	Rural	1	Yes	CH	F		3.1	68921	0	0
179	2	44	2	1.64345					pos	CH	32	Rural	1	Yes	CH	M		3.2	85184	0	0
195	1	51	3	1.70757					pos	CH	33	Periurban	2	Yes	CH	F		3.3	132651	0	0
155	1	67	4	1.82607					pos	CH	32	Rural	4	Yes	CH	F		3.2	300763	0	0
185	1	75	4	1.87506					neg	CH	33	Periurban	4	No	CH	F		3.3	421875	0	0
191	1	41	2	1.61278					neg	CH	33	Periurban	1	No	CH	F		3.3	68921	0	0
153	1	19	1	1.27875					pos	CH	32	Rural	0	Yes	CH	F		3.2	6859	0	0
230	2	39	2	1.59106					pos	CH	31	Rural	1	Yes	CH	M		3.1	59319	0	0
164	1	46	3	1.66276					neg	CH	32	Rural	1	No	CH	F		3.2	97336	0	0
235	1	41	2	1.61278					pos	CH	32	Rural	1	Yes	CH	F		3.2	68921	0	0
193	2	48	3	1.68124					pos	CH	31	Rural	1	Yes	CH	M		3.1	110592	0	0
216	1	56	3	1.74819					neg	CH	33	Periurban	2	No	CH	F		3.3	175616	0	0
163	1	74	4	1.86923					pos	CH	32	Rural	4	Yes	CH	F		3.2	405224	0	0
168	1	70	4	1.8451					pos	CH	32	Rural	4	Yes	CH	F		3.2	343000	0	0
234	1	82	4	1.91381					pos	CH	32	Rural	4	Yes	CH	F		3.2	551368	0	0
192	1	54	3	1.73239					neg	CH	31	Rural	2	No	CH	F		3.1	157464	0	0
228	1	57	3	1.75587					pos	CH	33	Periurban	2	Yes	CH	F		3.3	185193	0	0
222	2	67	4	1.82607					neg	CH	33	Periurban	4	No	CH	M		3.3	300763	0	0
238	2	51	3	1.70757					neg	CH	33	Periurban	2	No	CH	M		3.3	132651	0	0
171	2	51	3	1.70757					pos	CH	32	Rural	2	Yes	CH	M		3.2	132651	0	0
170	1	44	2	1.64345					pos	CH	32	Rural	1	Yes	CH	F		3.2	85184	0	0
162	1	50	3	1.69897					pos	CH	32	Rural	1	Yes	CH	F		3.2	125000	0	0
156	1	66	4	1.81954					pos	CH	32	Rural	4	Yes	CH	F		3.2	287496	0	0
199	1	31	2	1.49136					neg	CH	33	Periurban	0	No	CH	F		3.3	29791	0	0
198	1	43	2	1.63347					pos	CH	33	Periurban	1	Yes	CH	F		3.3	79507	0	0
196	1	62	3	1.79239					pos	CH	33	Periurban	3	Yes	CH	F		3.3	238328	0	0
157	1	58	3	1.76343					neg	CH	32	Rural	3	No	CH	F		3.2	195112	0	0
187	2	75	4	1.87506					neg	CH	33	Periurban	4	No	CH	M		3.3	421875	0	0
232	2	58	3	1.76343					pos	CH	33	Periurban	3	Yes	CH	M		3.3	195112	0	0
186	2	56	3	1.74819					neg	CH	33	Periurban	2	No	CH	M		3.3	175616	0	0
213	1	64	3	1.80618					neg	CH	33	Periurban	3	No	CH	F		3.3	262144	0	0
233	2	67	4	1.82607					neg	CH	33	Periurban	4	No	CH	M		3.3	300763	0	0
207	1	53	3	1.72428					pos	CH	31	Rural	2	Yes	CH	F		3.1	148877	0	0
166	1	43	2	1.63347					pos	CH	32	Rural	1	Yes	CH	F		3.2	79507	0	0
159	1	43	2	1.63347					pos	CH	32	Rural	1	Yes	CH	F		3.2	79507	0	0
236	1	60	3	1.77815					pos	CH	32	Rural	3	Yes	CH	F		3.2	216000	0	0
215	2	42	2	1.62325					neg	CH	33	Periurban	1	No	CH	M		3.3	74088	0	0
177	1	36	2	1.5563					neg	CH	32	Rural	1	No	CH	F		3.2	46656	0	0
200	1	49	3	1.6902					pos	CH	31	Rural	1	Yes	CH	F		3.1	117649	0	0
178	2	73	4	1.86332					pos	CH	32	Rural	4	Yes	CH	M		3.2	389017	0	0
237	1	63	3	1.79934					pos	CH	33	Periurban	3	Yes	CH	F		3.3	250047	0	0
167	1	52	3	1.716					neg	CH	32	Rural	2	No	CH	F		3.2	140608	0	0
220	1	42	2	1.62325					pos	CH	33	Periurban	1	Yes	CH	F		3.3	74088	0	0
